# Supplementary material for: Non-Metastatic Clear Cell Renal Cell Carcinoma Immune Cell Infiltration Heterogeneity and Prognostic Ability in Patients Following Surgery
Source: Cancers (Basel). 2024 Jan 23;16(3):478. doi: 10.3390/cancers16030478 (PMC10854750; doi:10.3390/cancers16030478)
Supplement: Supplementary file 1 [file cancers-16-00478-s001.zip]

Archive with 1 entries (1 files):
- cancers-2819834-supplementary.pdf
